# Supplementary material for: Differential Regulation of Anthocyanins in Green and Purple Turnips Revealed by Combined De Novo Transcriptome and Metabolome Analysis
Source: Int J Mol Sci. 2019 Sep 6;20(18):4387. doi: 10.3390/ijms20184387 (PMC6769466; doi:10.3390/ijms20184387)
Supplement: Supplementary file 1 [file ijms-20-04387-s001.zip]

Archive with 4 entries (4 files):
- Table S3.xlsx
- Table S4.xlsx
- Table S1.xlsx
- Table S2.xlsx
