# Supplementary material for: Differential Regulation of Anthocyanins in Green and Purple Turnips Revealed by Combined De Novo Transcriptome and Metabolome Analysis
Source: Int J Mol Sci. 2019 Sep 6;20(18):4387. doi: 10.3390/ijms20184387 (PMC6769466; doi:10.3390/ijms20184387)
Supplement: Supplementary file 1 [file ijms-20-04387-s001.zip › Table S3.xlsx]

## Sheet: jVenn
Index	KEGG ID	Compounds	Class	S1	S4	S3|S5	S4|S5	S1|S4|S5	S3|S4|S5	S1|S3|S4|S5
Bra1	-	Delphinidin O-malonylhexoside	Anthocyanins	Bra23	Bra12	Bra22	Bra1	Bra20	Bra5	Bra17
Bra10	C08725	Pelargonin	Anthocyanins	Bra26				Bra34	Bra28	Bra7
Bra11	-	Pelargonidin 3-O-beta-D-glucoside (Callistephin chloride)	Anthocyanins	Bra29					Bra32	Bra18
Bra12	C08620	Cyanidin 3-O-rutinoside (Keracyanin)	Anthocyanins						Bra35	Bra8
Bra17	C05908	Delphinidin	Anthocyanins							Bra27
Bra18	-	Peonidin O-hexoside	Anthocyanins							Bra9
Bra20	-	Procyanidin B2	Proanthocyanidins							Bra10
Bra22	-	Delphinidin O-malonyl-malonylhexoside	Anthocyanins							Bra11
Bra23	-	Rosinidin O-hexoside	Anthocyanins							Bra25
Bra25	C05905	Cyanidin	Anthocyanins
Bra26	-	Procyanidin A1	Proanthocyanidins
Bra27	C05904	Pelargonidin	Anthocyanins
Bra28	C08726	Peonidin	Anthocyanins
Bra29	C10237	Procyanidin A2	Proanthocyanidins
Bra32	-	Cyanidin O-acetylhexoside	Anthocyanins
Bra34	-	Procyanidin B3	Proanthocyanidins
Bra35	-	Pelargonidin O-acetylhexoside	Anthocyanins
Bra5	C12138	Delphinidin 3-O-glucoside (Mirtillin)	Anthocyanins
Bra7	C12139	Petunidin 3-O-glucoside	Anthocyanins
Bra8	C08604	Cyanidin 3-O-glucoside (Kuromanin)	Anthocyanins
Bra9	C08718	Malvidin 3,5-diglucoside (Malvin)	Anthocyanins
