# Supplementary material for: Differential Regulation of Anthocyanins in Green and Purple Turnips Revealed by Combined De Novo Transcriptome and Metabolome Analysis
Source: Int J Mol Sci. 2019 Sep 6;20(18):4387. doi: 10.3390/ijms20184387 (PMC6769466; doi:10.3390/ijms20184387)
Supplement: Supplementary file 1 [file ijms-20-04387-s001.zip › Table S4.xlsx]

## Sheet: Feuil1
Gene	Forward primer sequence (5'-3')	Reverse primer sequence (5'-3')
c39842.graph_c0 (DFR)	ATGCCGCCTAGCCTCATTAC	ATAACGTCCCTTGGCACCAG
c45741.graph_c0 (ANS)	GCTCAAAAAGGCGGCTATGG	GCTGGCTTGATCGTTTGCAT
c48211.graph_c0 (UFGT)	TGGAACCCTTCAGGTAACGC	TGTTGTGTTCTGCGCTTTCG
c43941.graph_c0 (FLS)	TCTAGCACGGGCAAGCTCTA	CTGTTGCTGCAAAGTCGCAA
Actin	CCCAACTCGGTGCTGTTTTC	GCAACTGTATGGCTCCTGGT
c33188.graph_c0 (MYB)	TAAGGAGAATGCAAGGCGGG	ATCAACGGAGACGGCATCAA
c42189.graph_c1 (WRKY)	GTCGCTGGACGACCTTAACA	CGACTCACCGGGGTTAACAA
c37493.graph_c0 (bHLH)	TCATGCCTGATTTAACCGACGA	TTGTTGGCTTCACTTGCGAC
c44079.graph_c0 (MYB)	GCGGTAGTAGTGGTGAAGGC	TTAGCCTCAGGCAATGGCAC
