# Supplementary material for: Differential Regulation of Anthocyanins in Green and Purple Turnips Revealed by Combined De Novo Transcriptome and Metabolome Analysis
Source: Int J Mol Sci. 2019 Sep 6;20(18):4387. doi: 10.3390/ijms20184387 (PMC6769466; doi:10.3390/ijms20184387)
Supplement: Supplementary file 1 [file ijms-20-04387-s001.zip › Table S1.xlsx]

## Sheet: Feuil1
Sample ID	Clean Reads	Mapped Reads	Mapped Ratio
GT1	29185016	19659182	0.6736
GT2	20717765	14181698	0.6845
GT3	21156763	14692873	0.6945
GT4	27588012	18803010	0.6816
GT5	21971588	15270402	0.695
GT6	23582547	16467105	0.6983
GT7	37452770	25305471	0.6757
GT8	32252399	24728896	0.7667
GT9	20867338	13917557	0.667
GT10	32765445	22073502	0.6737
GT11	23201289	15403767	0.6639
GT12	31341050	22087352	0.7047
GT13	20754387	14291399	0.6886
GT14	24312743	16897839	0.695
GT15	26794514	17809367	0.6647
PT1	24145033	16551889	0.6855
PT2	27681645	18945251	0.6844
PT3	26077522	16879982	0.6473
PT4	25070137	16475381	0.6572
PT5	24021197	16354155	0.6808
PT6	22053479	15255351	0.6917
PT7	24707235	16824654	0.681
PT8	25937942	17634015	0.6799
PT9	21983093	14608794	0.6645
PT10	28772133	19775512	0.6873
PT11	24124411	16470936	0.6827
PT12	25846725	17648422	0.6828
PT13	26784282	17674408	0.6599
PT14	26748564	17900542	0.6692
PT15	28865986	19683162	0.6819
