# Supplementary material for: Differential Regulation of Anthocyanins in Green and Purple Turnips Revealed by Combined De Novo Transcriptome and Metabolome Analysis
Source: Int J Mol Sci. 2019 Sep 6;20(18):4387. doi: 10.3390/ijms20184387 (PMC6769466; doi:10.3390/ijms20184387)
Supplement: Supplementary file 1 [file ijms-20-04387-s001.zip › Table S2.xlsx]

## Sheet: Feuil1
Index	Molecular Weight (Da)	KEGG ID	Compounds	Class	GT-S1-1	GT-S1-2	GT-S1-3	GT-S3-1	GT-S3-2	GT-S3-3	GT-S4-1	GT-S4-2	GT-S4-3	GT-S5-1	GT-S5-2	GT-S5-3	PT-S1-1	PT-S1-2	PT-S1-3	PT-S2-1	PT-S2-2	PT-S2-3	PT-S3-1	PT-S3-2	PT-S3-3	PT-S4-1	PT-S4-2	PT-S4-3	PT-S5-1	PT-S5-2	PT-S5-3
Bra18	463.123	-	Peonidin O-hexoside	Anthocyanins	424100	-	-	-	-	-	-	-	-	-	-	-	913900	902000	712500	1044000	1022000	1042000	-	1512000	782900	479100	-	924700	742500	803000	3368000
Bra23	477.1	-	Rosinidin O-hexoside	Anthocyanins	146100	167500	-	71830	108100	291100	344500	117500	439600	401000	202500	366200	-	-	-	-	-	-	309400	90920	-	357900	721200	235100	268000	283400	-
Bra1	551.1	-	Delphinidin O-malonylhexoside	Anthocyanins	6243	2886	11340	6741	1527	4381	2086	19220	14420	3833	5430	12200	4053	2407	5632	1907	823.9	-	1966	1601	3311	2124	1599	2536	-	-	1331
Bra8	449.1	C08604	Cyanidin 3-O-glucoside (Kuromanin)	Anthocyanins	959100	533500	2562000	1031000	1325000	1899000	1334000	1045000	542700	613000	1181000	2522000	94140000	96150000	117500000	38500000	36820000	41320000	97750000	31220000	28100000	15140000	42460000	11030000	12480000	26960000	38160000
Bra22	637.1	-	Delphinidin O-malonyl-malonylhexoside	Anthocyanins	-	-	-	-	8074	-	-	-	-	-	-	-	-	-	-	6104	7071	8316	3327	-	-	-	-	-	-	10420	-
Bra28	301.1	C08726	Peonidin	Anthocyanins	7630	8838	7101	-	-	-	-	-	-	-	-	-	9150	10310	10570	9336	9687	6467	-	3081	-	7756	4424	6412	3521	14110	6478
Bra32	490.1	-	Cyanidin O-acetylhexoside	Anthocyanins	-	-	-	-	-	-	-	-	-	-	-	-	-	-	-	5105	6836	6353	3416	941.7	-	-	8887	-	1322	5619	6085
Bra35	474.1	-	Pelargonidin O-acetylhexoside	Anthocyanins	-	-	-	-	-	-	-	-	-	-	-	-	-	-	-	13830	12420	12060	8235	2901	5960	7371	5619	9913	3597	33190	25300
Bra26	576.127	-	Procyanidin A1	Proanthocyanidins	44930	78460	129000	-	-	-	-	-	-	-	-	-	-	-	-	-	-	-	-	-	-	-	-	-	-	-	-
Bra29	576.127	C10237	Procyanidin A2	Proanthocyanidins	18710	37230	60980	-	-	-	-	-	-	-	-	-	-	-	-	-	-	-	-	-	-	-	-	-	-	-	-
Bra20	578.142	-	Procyanidin B2	Proanthocyanidins	-	-	-	-	-	-	46920	-	-	-	-	69520	125200	121000	140800	-	-	-	-	-	-	-	-	-	-	-	-
Bra34	578.142	-	Procyanidin B3	Proanthocyanidins	-	-	-	-	-	-	1433	867.5	-	-	-	3437	11600	9380	9214	-	-	-	-	-	-	-	-	-	-	-	-
Bra17	303.24	C05908	Delphinidin	Anthocyanins	34510	-	344200	-	93720	144200	36390	-	92950	20000	69900	70220	-	-	-	-	-	-	-	-	19550	-	-	-	-	20630	39060
Bra27	271.24	C05904	Pelargonidin	Anthocyanins	-	-	-	34680	47330	15350	13390	7855	9938	-	-	23450	124300	121700	94730	-	-	-	-	-	-	-	-	-	-	-	-
Bra5	465.1	C12138	Delphinidin 3-O-glucoside (Mirtillin)	Anthocyanins	2069000	169900	7647000	4898000	5635000	12410000	3883000	948300	8359000	5178000	6401000	21170000	1876000	1510000	1624000	350200	429400	371200	226300	57980	152800	152900	275800	239300	71640	362000	447700
Bra12	595	C08620	Cyanidin 3-O-rutinoside (Keracyanin)	Anthocyanins	161200	97390	233500	144300	125700	160300	123000	216000	93380	62940	150500	114800	318700	112300	248700	217100	159500	85640	47470	86220	469300	160200	586500	191000	32570	449600	41450
Bra9	655.2	C08718	Malvidin 3,5-diglucoside (Malvin)	Anthocyanins	30680	55170	83030	17890	33190	15160	13980	19150	20760	24230	20480	9544	738400	758300	704100	16370	13010	16380	-	-	-	-	-	-	-	-	-
Bra10	595	C08725	Pelargonin	Anthocyanins	-	-	-	-	-	-	-	-	-	-	-	-	36940000	51950000	42610000	35150000	37240000	43270000	12110000	37490000	27370000	20330000	11780000	27470000	33810000	29930000	55520000
Bra7	479	C12139	Petunidin 3-O-glucoside	Anthocyanins	812400	216600	1474000	472200	235300	785500	729700	102600	315400	135500	1567000	768300	190600	192100	230000	76100	65830	50430	28060	124300	74580	77600	147100	95780	124400	83960	98810
Bra11	433.1	-	Pelargonidin 3-O-beta-D-glucoside (Callistephin chloride)	Anthocyanins	-	-	-	-	-	-	-	-	-	-	-	-	21620000	23100000	22090000	71320000	81490000	94230000	31290000	50770000	46770000	26800000	17630000	48800000	35180000	122400000	191100000
Bra25	287.24	C05905	Cyanidin	Anthocyanins	-	-	45440	9384	29980	27250	-	-	-	-	-	13940	6295000	6408000	6476000	2636000	2725000	2744000	6951000	298400	716400	1021000	7172000	1050000	99850	1116000	3328000
